# Supplementary material for: Simultaneous Exposure of Different Nanoparticles Influences Cell Uptake
Source: Pharmaceutics. 2022 Jan 6;14(1):136. doi: 10.3390/pharmaceutics14010136 (PMC8779877; doi:10.3390/pharmaceutics14010136)
Supplement: Supplementary file 1 [file pharmaceutics-14-00136-s001.zip]

Archive with 1 entries (1 files):
- pharmaceutics-1424882-supplementary.pdf
